# Supplementary material for: Transcription termination and antitermination of bacterial CRISPR arrays
Source: eLife. 2020 Oct 30;9:e58182. doi: 10.7554/eLife.58182 (PMC7665894; doi:10.7554/eLife.58182)
Supplement: Supplementary file 8. [file elife-58182-supp8.py.zip]

Archive with 1 entries (1 files):
- Supplementaryfile8.py
